# Supplementary material for: ADAM17 Is an Essential Factor for the Infection of Bovine Cells with Pestiviruses
Source: Viruses. 2022 Feb 13;14(2):381. doi: 10.3390/v14020381 (PMC8875743; doi:10.3390/v14020381)
Supplement: Supplementary file 1 [file viruses-14-00381-s001.zip]

Archive with 1 entries (1 files):
- viruses-1589460-supplementary.pdf
